# Supplementary material for: Safe eradication of large established tumors using neovasculature‐targeted tumor necrosis factor‐based therapies
Source: EMBO Mol Med. 2020 Jan 8;12(2):e11223. doi: 10.15252/emmm.201911223 (PMC7709889; doi:10.15252/emmm.201911223)
Supplement: Supplementary file 3 — Source Data for Expanded View [file EMMM-12-e11223-s009.zip]

Archive with 58 entries (54 files):
- EV_source-data/
- EV_source-data/Data_Fig.EV1.xlsx
- EV_source-data/Fig.EV5/
- EV_source-data/Fig.EV5/AFN-II d14.JPG
- EV_source-data/Fig.EV5/AFN-II d15.JPG
- EV_source-data/Fig.EV5/AFN-II d12.JPG
- EV_source-data/Fig.EV5/AFN-II d13.JPG
- EV_source-data/Fig.EV5/AFN-II d11.JPG
- EV_source-data/Fig.EV5/AFN-II d10.JPG
- EV_source-data/Fig.EV5/combo d12.JPG
- EV_source-data/Fig.EV5/combo d13.JPG
- EV_source-data/Fig.EV5/combo d11.JPG
- EV_source-data/Fig.EV5/combo d38.JPG
- EV_source-data/Fig.EV5/combo d10.JPG
- EV_source-data/Fig.EV5/combo d14.JPG
- EV_source-data/Fig.EV5/combo d15.JPG
- EV_source-data/Fig.EV5/combo d26.JPG
- EV_source-data/Fig.EV5/PBS d15.JPG
- EV_source-data/Fig.EV5/PBS d14.JPG
- EV_source-data/Fig.EV5/combo d21.JPG
- EV_source-data/Fig.EV5/PBS d10.JPG
- EV_source-data/Fig.EV5/PBS d11.JPG
- EV_source-data/Fig.EV5/PBS d13.JPG
- EV_source-data/Fig.EV5/PBS d12.JPG
- EV_source-data/Fig.EV5/AFR d14.JPG
- EV_source-data/Fig.EV5/AFR d15.JPG
- EV_source-data/Fig.EV5/AFR d11.JPG
- EV_source-data/Fig.EV5/AFR d10.JPG
- EV_source-data/Fig.EV5/AFR d12.JPG
- EV_source-data/Fig.EV5/AFR d13.JPG
- EV_source-data/Fig.EV2D/
- EV_source-data/Fig.EV2D/Liver CD31_.tif
- EV_source-data/Fig.EV2D/Liver CD31_C002.tif
- EV_source-data/Fig.EV2D/Liver CD31_C003.tif
- EV_source-data/Fig.EV2D/Spleen CD31_C001.tif
- EV_source-data/Fig.EV2D/Spleen CD31_C003.tif
- EV_source-data/Fig.EV2D/Liver CD31_C001.tif
- EV_source-data/Fig.EV2D/Spleen CD31_C002.tif
- EV_source-data/Fig.EV2D/B16 CD31_b_.tif
- EV_source-data/Fig.EV2D/Spleen CD31_.tif
- EV_source-data/Fig.EV2D/B16 CD31_b_C003.tif
- EV_source-data/Fig.EV2D/B16 CD31_b_C002.tif
- EV_source-data/Fig.EV2D/B16 CD31_b_C001.tif
- EV_source-data/Data_Fig.EV3.xlsx
- EV_source-data/Fig.EV2E/
- EV_source-data/Fig.EV2E/Spleen CD45_.tif
- EV_source-data/Fig.EV2E/B16 CD45_b_.tif
- EV_source-data/Fig.EV2E/B16 CD45_b_C003.tif
- EV_source-data/Fig.EV2E/B16 CD45_b_C002.tif
- EV_source-data/Fig.EV2E/B16 CD45_b_C001.tif
- EV_source-data/Fig.EV2E/Spleen CD45_C002.tif
- EV_source-data/Fig.EV2E/Liver CD45_.tif
- EV_source-data/Fig.EV2E/Liver CD45_C001.tif
- EV_source-data/Fig.EV2E/Spleen CD45_C003.tif
- EV_source-data/Fig.EV2E/Spleen CD45_C001.tif
- EV_source-data/Fig.EV2E/Liver CD45_C003.tif
- EV_source-data/Fig.EV2E/Liver CD45_C002.tif
- EV_source-data/Data_Fig.EV4.xlsx
