# Supplementary material for: Safe eradication of large established tumors using neovasculature‐targeted tumor necrosis factor‐based therapies
Source: EMBO Mol Med. 2020 Jan 8;12(2):e11223. doi: 10.15252/emmm.201911223 (PMC7709889; doi:10.15252/emmm.201911223)
Supplement: Supplementary file 3 — Source Data for Expanded View [file EMMM-12-e11223-s009.zip › EV_source-data/Data_Fig.EV1.xlsx]

## Sheet: Fig.EV1D
TSI (mm²)
Days	PBS						CD13-AFR						CD70 CAR T: CD13-AFR
14	32.94	30.25	34.22	18.06	29.7		27.04	22.09	21.12	33.55	40.92		37.76	20.7	16	25.8	45.54
15	31.86	24.38	26.46	21.12	38.43		39.06	20.25	23.03	30.8	43.66		26.4	18.4	25.38	35.64	59.2
16	54.67	27.44	30.8	23.92	36.58		49.7	23.5	17.6	32.34	46.5		38.4	13.68	26.95	45.5	64
19	72	59.04	44.64	49.68	60.83		78.96	36.57	39.2	52.36	73.32		73.72	21.6	23.97	79.05	102.72
21	90.16	73.71	51.75	53.82	71.34		95.88	51.03	54.6	58.22	78.3		85.05	18.62	17.2	81.7	103
22	120.64	77.9	68.06	58.46	87.42		99.84	63.19	55.04	69.66	85.14		111.36	25.62	0	94.76	121.98
27	142.5	137.34	119.6	111.24	122.08		219.96	130.54	111.72	121.2	157.3		216.24	65.86	27.73	176.73	240.48
28	181.2	159.6	152.52	117.6	143.88		207.27	146.16	153.27	139.15	191.7		252.72	60.48	39.6	178.02	259.05
30	234.6	198.45	157.5	148.83	169.4		240.16	154.29	162	157.38	229.46		270	76	47.52	216.05	250.92
33	250.12	244.72	203.28	178.02	206.87		283.8	204.36	224.36	166.16	300.6		287.56	75.05	101	252.65	319.8
36
41
