# Supplementary material for: Safe eradication of large established tumors using neovasculature‐targeted tumor necrosis factor‐based therapies
Source: EMBO Mol Med. 2020 Jan 8;12(2):e11223. doi: 10.15252/emmm.201911223 (PMC7709889; doi:10.15252/emmm.201911223)
Supplement: Supplementary file 3 — Source Data for Expanded View [file EMMM-12-e11223-s009.zip › EV_source-data/Data_Fig.EV3.xlsx]

## Sheet: Fig.EV3
Fold induction vs. ctrl
CD13
Ctrl	2h	6h	24h
0.896647	1.23528	0.916193	0.796978
1.0205	1.34656	0.830183	0.902884
1.08285	1.09375	0.739039	0.793304
TNF-R1
Ctrl	2h	6h	24h
0.860685	1.22471	1.85061	1.41117
0.988667	1.64364	1.61976	1.48133
1.15065	1.45084	1.40575	1.49854
