# Supplementary material for: Safe eradication of large established tumors using neovasculature‐targeted tumor necrosis factor‐based therapies
Source: EMBO Mol Med. 2020 Jan 8;12(2):e11223. doi: 10.15252/emmm.201911223 (PMC7709889; doi:10.15252/emmm.201911223)
Supplement: Supplementary file 3 — Source Data for Expanded View [file EMMM-12-e11223-s009.zip › EV_source-data/Data_Fig.EV4.xlsx]

## Sheet: Fig.EV4
Luminescence counts/s
ng/ml	mIFN-g			BcII10-mIFN-g_del8
8000				798667	835707	824827
2000				827453	855600	828373
500	721133	727880	723560	730467	859213	830240
125	728947	734453	685240	378387	418227	377227
31.25	708360	724173	715653	337653	250960	227427
7.8125	718093	732973	750720	250747	177027	155853
1.95312	714920	749840	717653	219453	383320	175173
0.488281	691560	724080	755493	176720	211813	159893
0.12207	837133	859173	788560	200107	265093	165280
0.0305176	579480	539640	538507	237600	164987	195747
0.00762939	240680	242253	306667
0.00190735	201333	151600	232093
