# Supplementary material for: Safe eradication of large established tumors using neovasculature‐targeted tumor necrosis factor‐based therapies
Source: EMBO Mol Med. 2020 Jan 8;12(2):e11223. doi: 10.15252/emmm.201911223 (PMC7709889; doi:10.15252/emmm.201911223)
Supplement: Supplementary file 5 — Source Data for Figure 1 [file EMMM-12-e11223-s003.xlsx]

## Sheet: Fig.1A
TSI (cm²)
Days	B16Bl6: PBS						B16Bl6: mTNF						B16-dnTNFR1: PBS						B16-dnTNFR1: mTNF
10	0.6072	0.3528	1.9642	2.3079	0.2925	1.3974	1.8096	1.0476	1.3433	0.608	0.7735	1.4204	1.1752	1.5688	1.6677	1.313	0.4514	1.1918	1.6046	0.494	1.888	1.4637	0.351	1.608
11	0.8904	0.2223	2.5056	2.646	0.3564	2.4327	2.2344	1.62	2.0898	1.1918	0.927	1.2596	1.8081	2.3368	2.1402	1.6359	0.6642	2.1172	2.1172	1.1187	2.227	2.1016	0.4002	1.825
12	1.1115	0.2346	2.8675	2.6496	0.504	2.1042	1.287	1.2995	1.6638	0.7128	0.7875	0.952	1.9698	2.4656	2.38	1.8963	0.861	2.21	1.6731	0.7592	2.2165	1.8774	0.551	1.836
13	1.428	0.4316	3.0132	2.7528	0.7644	2.2253	0.9825	1.2084	1.4125	0.5082	0.8034	0.782	2.1823	2.7156	2.8178	2.3214	1.3464	2.6549	1.2584	0.495	1.643	1.3375	0.3294	1.5776
14		0.517	3.5685	2.9008	0.9216	2.1156		0.9991	1.04	0.4575	0.8118	0.7387	2.2137	2.9016	3.2175		1.4948	2.7594		0.318	0.16			0.4389
15		0.5568	3.834	3.6608		2.5662		0.16	0.04	0.16	0.04	0	2.5754	3.4713	3.46		2.0708	2.964		0.08	0			0.25
16		0.7776	4.2098	4.0404		3.131		0	0	0.04	0.04	0	3.2364	3.9376	3.8824		3.1916	3.7975		0	0			0.25
17		0.8249	4.9796	4.4884		3.2361		0	0	0.04	0.04	0	3.458	4.3392	4.2728		3.2118	3.7275		0	0			0.25
18		0.8968	4.9712	4.5171		3.8664		0	0	0	0	0	4.3183	4.692	4.945		3.3165	3.8646		0	0			0.04
19								0	0	0	0	0									0			0
20								0	0	0	0	0									0			0
21								0	0	0	0	0.4648									0			0.2

## Sheet: Fig.1B
TSI (cm²)
Days	WT								Flk1 p55cneo/cneo								p55cneo/cneo											DelCre p55lox/lox									TNF-RI-/-
10	0.6804	0.4828	0.9016	0.9312	0.4712	0.96	0.6536		0.5625	0.6552	0.8652	0.402	0.7104	0.918	0.918		0.873	0.7068	0.525	0.574	1.1446	0.504	0.9918	0.6278	0.63	0.4851		0.7812	0.8424	0.413	1.0476	0.5694	0.6059	0.83	0.7052		0.8715	0.4818	0.6177	0.5166	1.4385	0.8549	0.4588	0.7854	1.5158
11	0.7695	0.5467	0.7663	0.9282	0.5112	0.89	0.774		0.396	0.666	1.0998	0.4758	0.7954	1.0622	1.0622		0.9765	0.91	0.648	0.836	1.5065	0.574	1.2314	0.6975	0.7084	0.6278		0.8064	1.1592	0.4118	0.8415	0.5168	0.5538	0.8446	0.6552		1.056	0.756	0.8295	0.6205	1.8526	1.2028	0.6216	1.0602	1.8422
12	0.629	0.16	0.36	0.36		0.36	0.42		0.455	0.36	0.7505	0.6364	0.752	0.456	0.456		1.0192	1.1742	0.6708	0.9114	1.8304	0.7695	1.5732	0.8798	0.9135	0.7347		0.5589	1.1659	0.45	0.7298	0.546	0.4992	0.8484	0.616		1.2319	0.9156	0.9945	0.8624	2.0875	1.2648	0.972	1.3624	2.3124
13	0.5628	0	0.25	0.09		0.16	0.09		0.5016	0.16	0.25	0.5135	0.16	0.16	0.16													0.25	0.16	0	0.16	0.45	0.4402	0.8772	0.497		1.43	1.2204	1.3965	0.9968	2.7874	1.5276	1.1682	1.6731	2.772
14	0.25		0.25	0.09		0.16	0		0.5976	0.16	0	0.16	0	0.16	0.16		1.4208	1.7784	0.9792	1.1484	2.73	0.968	1.8666	1.308	1.4175	1.0416		0.16	0	0	0	0.4278	0.384	0.578	0.16		1.4552	1.309	1.606	1.1424	2.7331	1.7856	1.2446	1.9125	2.775
15	0		0.25	0.09		0.25	0		0.7	0.09	0	0.16	0	0.16	0.16		1.6256	1.8875		1.284	2.8417	1.2028	2.0436	1.512		0.9296		0.25	0	0	0	0.42	0.32	0.4	0		1.6724	1.5488	1.5225	1.219	3.1714	1.7545	1.4497	1.9602	3.0051
16	0		0.36	0.09		0.36	0		0.8811	0.09	0	0.16	0	0.25	0.25		1.6263	2.2701	1.3608	1.3888		1.3728	2.2294	1.5429	1.5892	1.32		0.5561	0	0	0	0.4224	0.25	0	0		1.8848	1.65	1.8634	1.7958	3.696		1.7516	2.7104	3.1872
17	0		0.56	0.48		0.8	0		1.0695	0.25	0	0.42	0	0.245	0.245		1.9698	2.4696	1.21	1.656		1.8	2.79	1.722	1.6048	1.9272		0.7	0	0	0	0.5092	0.5005	0	0		2	2.24	2.125	1.95	3.9975		2	3.0225	3.1
18	0.09		0.9265	0.7533		1.089	0		1.23	0.612	0	0.504	0	0.9328	0.9328		2.3236	3.008	2.4024	1.9019		1.8178	2.7302	2.0224	2.1574	2.0868		0.924	0	0.09	0	0.574	0.64	0.09	0		2.2576	1.7689	2.5854	2.1316	4.3616		2.08	3.06	2.9359
19	0.16		0.9964	0.684		1.098	0		1.3568	0.51	0	0.7623	0	1.14	1.14		2.3707	3.4452	2.7	1.9912		2.2008	2.983	2.8036	2.0034	2.5917		1.2614	0	0	0	0.9	0.64	0.09	0		2.9202	2.329	3.1824	2.37	4.2065		2.772	3.0318	3.5754
20	0.6364		1.1752	0.8		1.0998	0		1.4848	0.84	0	0.9396	0.21	1.5301	1.5301		2.4843	3.9831	3	2.1038		2.4336	3.451	2.6134	2.4549	2.6166		1.4124	0	0	0	1.14	0.7275	0.09	0		2.8906	2.6775	3.276	2.3961	4.089		2.627	2.9862	3.8055

## Sheet: Fig.1D-Temperatures
Rectal temperatures (°C)
wt
Hours	6µg						8µg										10µg
0	37.9	38.1	37.3	37.6	37.6		38.4	38.4	38.2	38.4	37.9	37.8	37.9	38	38.4		38.7	38.1	37.4	38	37.9	37.9	38
3.5	34.5	33.5	31.8	34.4	32.9		35	34.3	36.2	29.9	34.5	34.5	34.3	34	35.5		36	34.5	35.9	36.8	32.5	34.4	36
5.5	32.9	30.6	30.5	33.5	32.5		31.7	32.2	33.9	24.8	33.3	33.4	32.5	32.4	33.3		32.2	31	32.4	35.4	29.5	30.6	34.1
12	33.4	25.6	23.9	27.9	26		24.4	23.5	27.1	22.1	29.1	32.9	30.5	27.8	30.2		29.6	22.8	22.3	32.2	20.7	22.9	30.8
24	37.3	20.7	23.7	31.5	21.1		21.5	21.3	32.2	20	31.8	36.3	30.6	21.1	31.5		29	20	20	31.6	20	21	30.7
48	37.6	20	20	34.5	20		20	20	35.2	20	37.5	37.6	36.5	20	36.7		27.9	20	20	25.2	20	20	24.1
72	37.2	20	20	37.4	20		20	20	37.8	20	37.7	37.9	37.1	20	37.1		25.4	20	20	20.1	20	20	20
p55cneo/cneo
Hours	10µg						15µg							20µg						25µg						50µg						100µg						250µg
0	37.3	37.5	38	36.8	33.9		38.5	38.5	38	38.4	38	38		38.4	38.6	38.3	38.4	38.4		37.6	38	37.7	37.7	37.5		38	38.5	38.3	38.5	38.7		38.7	38.1	38.1	38	38.1		37.8	38	38.2	37.9	38.2
3	34.9	36.6	37.1	37.1	35.9		37.7	37.6	37.7	37.8	37.6	38.1		37.2	37.8	37	37.4	37.5		37	36.4	37	36.7	36.4		36.5	37.4	37.7	37.4	37.6		37.5	37	37.5	37.2	37.6		36.5	37.6	36.7	36.8	36.9
5	36.3	36.2	37.8	36.6	37.3		37.2	37.5	38.1	37	37.9	37.6		37.3	38.1	37.2	38	37.7		37.2	37.3	37.3	37.1	37.2		36.6	37.5	37	37.4	37.7		37.7	37.3	37.3	37	37.5		37.5	37.5	36.8	36.9	37.5
12	35.9	36.7	36.7	36.8	35.7		37.3	37.1	37.5	37.4	37.3	37.6		36.4	37.3	37.7	37	37		37.4	37.7	37.4	37.5	37.5		38.7	36.5	35.7	38	36		37.8	37.7	37.4	37.3	37.6		37.5	37.8	37.6	37.7	37.7
22	36.1	37.1	37.2	37.2	34.3
24							36.8	38	37.9	37.2	38.1	37.7		37.7	37.9	37.7	37.9	38.3		37.3	37.4	37.5	37.1	37.5		39	36.3	37.1	38.4	36.8		37.8	37.7	37.2	37.6	37.9		37.5	37.4	37.6	38	37.9
30							37	37.2	37	37.2	36.7	37.5		37.6	37.5	37.8	37	37.6																				37.5	37.4	37.3	37.9	37.2
48	37.4	37.5	36.8	38.3	34.7		38	37.7	38	37.7	37.6	37.7		37.9	37.7	38.1	37.6	38.1		37.5	37.6	37.5	37.6	37.5		38.4	37.1	37	37.6	37		37.2	36.9	37.1	36.8	37.6		37.8	37.8	37.6	37.8	38
72	37.6	37.4	37.8	38.2	34.5		38.1	38.3	38.1	37.7	37.9	38.3		37.9	37.6	37.8	37.7	37.5		37.2	37.9	37.7	37.1	37.5		38.5	39.1	37.3	38.1	37.5		38.3	38.3	37.9	38.1	37.9		36.5	37.5	37.2	37.1	37.4
DelCre
Hours	8µg						10µg							15µg						20µg											25µg						30µg
0	35.8	36.1	37.8	36.6	38.3		38.3	38.4	38.6	39.5	39	39.4		37.2	37.4	38	38	38.2		38.5	38.2	38.2	38.3	38.3	39	38.7	37.1	38.4	37.6		38.3	37.7	38.3	38.3	38.4		37.2	38.5	38.7	38.7	38.1
3.5	35.8	34.1	33.9	31.9	37		35.8	36	37.1	35.2	35	35.7		35.9	36.2	37.6	36.1	37.4		37.2	35	35.7	35.6	36.3	35.2	36	35.9	36.7	36.5		37.2	36.2	36.1	36.6	36.3		36	36.9	36.7	37.2	36.7
5.5	34.6	33.4	35.2	30.2	34.3		34.1	34.8	36.5	32.5	30.2	33		35.1	34.1	33.9	32.7	37.5		35.1	32.8	34.8	33.9	33.5	33	35.3	34.3	34.6	33.7		33.4	32.6	32.7	35.5	35.4		34.7	35.7	34.3	34.6	35.2
12	30.5	26.9	30.4	25.6	33.7		32.5	30.8	34.3	28.2	22.3	26.9		28.8	28.7	28.3	25.9	36.4		27.6	25	25.9	26.4	28.9	24.3	24.6	24.8	24.1	22.9		22.9	24.5	24.3	28.5	27.8		28.1	29.9	27.9	27.3	28.6
24	31.3	28.8	31.5	21.5	37.2		36.9	33.6	36.7	20.4	20	22.3		28.4	29	20.9	21.8	37.5		20.3	22.5	26.5	25.1	31.1	20.7	21.3	23.6	20.5	20		20.8	21.8	20.1	24.5	26.3		24.9	23.1	22.5	21	23.8
48	36.4	33.8	36.8	20	38		38.3	37.6	37.1	20	20	20		29.2	28.1	20	20	38.3		20	20	31.8	24.6	36.7	20	20	20.9	20	20		20	20	20	20.6	25.3		23.3	20.5	20.8	20	20.4
72	37.8	36.9	36.8	20	37.9		38.2	37.3	37.1	20	20	20		34.7	29.8	20	20	37.9		20	20	35.6	20	37.5	20	20	20	20	20		20	20	20	20	20.7		20	20	20	20	20
Flk1Cre
Hours	10µg							25µg						50µg						100µg					250µg
0	38.7	38.8	38.1	38.4	37.6	37.2		38.6	38.5	38.7	38.1	38.6		38.2	38.1	38.1	38	38.1		37.8	37.9	38	37.6		38	37.9	37.4	37.7	37.4
3	37.4	36.8	36.2	37.7	36.8	34.3		36.7	37.2	37.6	37.1	37.4		37.9	37.8	38.3	37.8	37.5		36.4	37	36.8	36.2		38	37	37.2	37.2	36.7
3.5
5	36.9	36.8	36.2	37.3	36.9	33.4		36.9	37.3	37.3	37	37.4		37.8	37.6	38.5	37.8	37.1		36.6	37.3	37.6	36.6		37.6	37.2	37	37.8	37.5
5.5
12	37.2	36.2	37.1	36.8	37.2	32.1		37.4	36.7	37.9	36.7	37.3		37	36.4	37.6	37.7	35.6		36.6	36.4	36.9	37.2		37.6	37.2	37.3	37.4	37
24	37.1	36.9	37.2	36.6	36.7	36.8		37.9	38.8	37.7	38.3	38		37.1	37.2	37.2	37	37.5		36.6	37	37.1	37		37.9	37.1	37.1	37.2	37
30	36.5	36.5						37.2	37.3	36.7	37.3	37		37.2	37.4	37.1	37.3	37.4		36.5	36.7	37.2	36.8		37.5	37.3	37.2	37.3	36.4
48	37.7	37.9	37.1	37	36.6	37.6		38.3	38.3	38	38	38.7		37.7	37.7	37.6	37.9	37.8		37.5	37.3	38	37.6		37.6	37.3	37.2	37.3	37
72	37	36.2	37.5	38.1	37.4	36.5		36	36.8	35.9	36.4	35		37.2	37	36.7	37.2	36.8		36.5	36.8	38	37.1		37.4	37.4	37.1	37.2	37.4
