# Supplementary material for: Safe eradication of large established tumors using neovasculature‐targeted tumor necrosis factor‐based therapies
Source: EMBO Mol Med. 2020 Jan 8;12(2):e11223. doi: 10.15252/emmm.201911223 (PMC7709889; doi:10.15252/emmm.201911223)
Supplement: Supplementary file 6 — Source Data for Figure 2 [file EMMM-12-e11223-s004.xlsx]

## Sheet: Fig.2B
Luminescence counts/s
L929
ng/ml	mTNF			BcII10 VHH-sc mTNF_Y86F			mCD20 VHH-sc mTNF_Y86F
200	3000	1160	2453	185813	190813	181253	123293	117933	104000
40	2813	4373	5960	403227	402853	390640	312107	282467	267520
8	7027	9893	8453	601773	614920	602613	496600	502920	425347
1.6	27787	24627	24133	689013	730987	711093	682133	648093	540160
0.32	82853	99080	97853	744200	747093	718067	692200	687440	621240
0.064	213213	254253	257067	745840	766600	732200	709493	683213	647213
0.0128	309120	343560	364427	742587	702440	718480	712160	694653	625373
0.00256	325707	369147	350587	684587	648000	642427	676453	644200	560787
L929-mCD20
ng/ml	mTNF			BcII10 VHH-sc mTNF_Y86F			mCD20 VHH-sc mTNF_Y86F
200	693	200	693	121333	138613	134667	16653	12867	12613
40	787	933	1187	399067	401480	397160	19040	21213	14707
8	2160	2240	3120	621453	652253	653453	47307	52640	43360
1.6	6453	6387	9760	732173	740280	746040	160520	150667	115587
0.32	41027	44533	51973	751253	749800	728907	298347	260133	226707
0.064	181160	229173	216360	740160	720040	718187	403360	376133	337400
0.0128	285600	312347	322867	719387	735253	710053	469453	465013	386933
0.00256	328760	357267	394053	633733	662120	654920	496867	499827	420707

## Sheet: Fig.2C
Luminescence counts/s
MCF7
ng/ml	hTNF			BcII10 VHH-sc hTNF_Y87F			hCD20 VHH-sc hTNF_Y87F
499.3	102173	93920	110067	147560	145133	165987	149213	161947	150533
99.86	101347	111813	110560	208480	221120	201173	201040	188440	192787
19.972	121440	108640	122373	330253	361840	340533	312773	357933	344560
3.9944	128280	123347	114240	459507	491720	465107	522080	504040	490573
0.79888	136920	152280	135480	623413	566987	578480	556040	589560	607760
0.159776	239400	240093	247320	593627	544560	595200	540427	565907	550000
0.0319552	400133	452907	418133	614627	649120	608680	514667	519320	568053
0.00639104	556680	535000	583560	646147	620600	623040	540267	551507	536627
MCF7-hCD20
ng/ml	hTNF			BcII10 VHH-sc hTNF_Y87F			hCD20 VHH-sc hTNF_Y87F
499.3	61373	65653	63093	118987	116707	115453	112173	124000	118253
99.86	66773	72960	68453	143240	131253	130467	100413	112720	100760
19.972	65293	73133	65520	235853	223280	213813	86427	83267	111200
3.9944	84800	85227	85667	354427	337773	334560	72347	77760	89013
0.79888	111067	100093	107920	448227	422267	392773	112160	121547	119453
0.159776	157093	179787	172227	525587	539680	482347	194627	202680	216867
0.0319552	302627	336773	382000	530293	483427	484693	339813	363213	348493
0.00639104	455293	495480	473493	427520	446440	422627	484147	530987	484480

## Sheet: Fig.2D
IL-8 in supernatant (ng/ml)
20ng/ml
Y87F	AFR	WT	ctrl
1.03313	6.36568	11.0553	0.346626
1.10579	5.54169	12.5845	0.303448
0.877788	4.7054	9.42289	0.298889
0.16ng/ml
Y87F	AFR	WT	ctrl
0.392618	1.4158	4.23508	0.272999
0.446707	1.69239	5.35497	0.311799
0.260016	1.96072	4.93826	0.340579
