# Supplementary material for: Safe eradication of large established tumors using neovasculature‐targeted tumor necrosis factor‐based therapies
Source: EMBO Mol Med. 2020 Jan 8;12(2):e11223. doi: 10.15252/emmm.201911223 (PMC7709889; doi:10.15252/emmm.201911223)
Supplement: Supplementary file 7 — Source Data for Figure 3 [file EMMM-12-e11223-s005.zip]

Archive with 19 entries (17 files):
- Fig3/
- Fig3/Data_Fig.3.xlsx
- Fig3/Fig.3C/
- Fig3/Fig.3C/AFR_6u_2_.tif
- Fig3/Fig.3C/mTNF_6u_2_C002.tif
- Fig3/Fig.3C/AFR_24u_2_C003.tif
- Fig3/Fig.3C/AFR_24u_2_C002.tif
- Fig3/Fig.3C/mTNF_6u_2_C003.tif
- Fig3/Fig.3C/mTNF_6u_2_C001.tif
- Fig3/Fig.3C/AFR_24u_2_C001.tif
- Fig3/Fig.3C/AFR_24u_2_.tif
- Fig3/Fig.3C/PBS_2_C001.tif
- Fig3/Fig.3C/mTNF_6u_2_.tif
- Fig3/Fig.3C/PBS_2_C003.tif
- Fig3/Fig.3C/PBS_2_C002.tif
- Fig3/Fig.3C/PBS_2_.tif
- Fig3/Fig.3C/AFR_6u_2_C003.tif
- Fig3/Fig.3C/AFR_6u_2_C002.tif
- Fig3/Fig.3C/AFR_6u_2_C001.tif
