# Supplementary material for: Safe eradication of large established tumors using neovasculature‐targeted tumor necrosis factor‐based therapies
Source: EMBO Mol Med. 2020 Jan 8;12(2):e11223. doi: 10.15252/emmm.201911223 (PMC7709889; doi:10.15252/emmm.201911223)
Supplement: Supplementary file 7 — Source Data for Figure 3 [file EMMM-12-e11223-s005.zip › Fig3/Data_Fig.3.xlsx]

## Sheet: Fig.3A-Temperatures
Rectal body temperature (°C)
Hours	BcII10 VHH-sc mTNF WT 10µg				BcII10 VHH-sc mTNF WT 35µg				BcII10 VHH-sc mTNF_Y86F 200µg
0	37.7	36.8	37.5	37.6	38.1	37.7	37.4	37.8	38.1	37.4	38.1	38.1
3	35.9	35.8	36.3	36.7	34.9	36	34.6	32.9	37.5	37.7	37.2	37.3
6	35.9	35.7	35.1	36.5	30.5	30.1	31.4	30	36.7	37	37.2	37.3
8	34.6	35.6	35	34.4	30.8	26.5	29	28.6
24	38	38.1	37.3	38.2	20	20	20	20	38.1	37.9	37.7	38
30	37	37.4	37.2	37.4					36.5	37.8	37.3	37
48	37	36.9	37	37					36.4	36.1	36.8	36.4
55	36.8	37.6	37.2	36.4					35.4	36.5	36.9	35.8
72	36.3	37.6	37.6	36.7					35.6	34.6	35.8	35.4
79.5	37.1	38.1	37.9	37.4					36.2	35.6	36.2	35.8
96	36.4	36	36.6	36.2					36.6	35.5	35.6	36.2
120	37.2	36.3	37.2	37					35.4	35.8	36.5	35.3
144	36.1	36.7	36.4	37.6					37	36.5	36.9	37.5

## Sheet: Fig.3B
IL-6 in plasma (pg/ml)
Ctrl	BcII10-WT 10µg	BcII10-WT 35µg	BcII10-Y86F 200µg
644.748	32412.9	136141	261.858
366.25	9064.51	198112	510.341
353.985	9505.07	27122.6	26.7396
403.422	6428.72	112250	33.1559

## Sheet: Fig.3D
Fold induction vs. PBS
ICAM-1
PBS	mTNF	AFR
0.387099	7.8941	7.7138
0.718192	7.10635	8.90187
2.44659	10.4525	5.7855
0.851124	5.34223	4.33423
0.596989	3.63203	3.64885
E-selectin
PBS	mTNF	AFR
1.24383	58.6796	24.9584
0.571617	45.0395	24.9584
0.916869	71.1662	31.3368
1.29067	34.8106	7.37744
0.977016	41.878	9.76839
VEGF-R2
PBS	mTNF	AFR
1.42448	0.222535	0.113082
1.00262	0.144296	0.186913
0.83824	0.191061	0.246918
0.794858	0.114	0.321696
0.939806	0.256809	0.449721

## Sheet: Fig.3E
TSI (cm²)
Days	PBS						CD13 VHH-hIFNa2						CD13-AFR						BcII10-AFR
10	0.525	0.33	0.455	0.5525	0.595		0.455	0.5625	0.52	0.3575	0.45		0.49	0.4875	0.39	0.3575	0.525		0.4875	0.56	0.455	0.3025	0.4225
11	0.6	0.42	0.6375	0.6175	0.76		0.6375	0.7225	0.675	0.45	0.6375		0.49	0.6	0.3575	0.455	0.525		0.68	0.665	0.525	0.39	0.525
12	0.68	0.455	0.8075	0.7	0.84		0.8075	0.855	0.85	0.45	0.675		0.525	0.3575	0.455	0.33	0.4875		0.72	0.675	0.6375	0.455	0.6
13	0.8075	0.4875	0.9025	0.7875	0.8925		0.945	0.9025	0.99	0.595	0.8075		0.5625	0.15	0.525	0.2475	0.4875		0.765	0.7125	0.68	0.49	0.765
14	0.9975	0.595	0.95	0.92	0.99		0.945	1.05	1.1	0.7125	0.85		0.68	0.165	0.6	0.27	0.49		0.95	0.8925	0.855	0.49	0.855
15	1.26	0.675	1.045	0.9775	1.25		1.1	1.155	1.32	0.75	0.935		0.675	0.1125	0.6	0.26	0.4875		1	1.0925	0.95	0.525	0.95
17	1.495	0.99	1.375	1.3125	1.3		1.4375	1.5	1.6875	0.84	1.2		0.945	0.165	0.95	0.48	0.4875		1.265	1.26	1.15	0.855	1.3225
18	1.6875	1.15	1.68	1.62	1.365		1.6875	1.625	1.89	0.88	1.3125		1.15	0.21	1.05	0.595	0.52		1.375	1.43	1.375	0.9	1.56
19	1.95	1.375	1.82	1.885	1.43		1.82	1.89	2.17	1.0925	1.485		1.32	0.165	1.045	0.7125	0.76		1.6875	1.68	1.62	1.15	1.755
20	2.17	1.68	2.025	2.24	1.8125		2.1	2.1	2.2475	1.2	1.5525		1.4375	0.1925	1.15	0.8925	0.85		2.03	1.95	1.89	1.375	1.9575
Body weight change (g)
Days	PBS						CD13 VHH-hIFNa2						CD13-AFR						BcII10-AFR
10	0	0	0	0	0		0	0	0	0	0		0	0	0	0	0		0	0	0	0	0
11	0.2	-0.3	0.1	0.1	-0.4		0.2	-0.5	-0.2	0.2	0		-1.2	-0.9	-1.1	-1.1	-1.2		-0.6	-0.9	-0.6	-0.6	-1
12	1	0.4	0.5	0.8	-0.1		1.4	0.1	0.5	0.9	0.7		-1.2	-0.7	-0.4	-0.7	-0.9		0.9	0.2	0.6	-0.1	-0.2
13	0.8	0.2	0.9	-0.6	-0.2		1.1	0.2	0.3	-0.5	0.5		-1.4	-1	0.4	-0.8	-0.3		1.1	0.4	0.6	0	0.2
14	0.5	0.5	0.5	-1.5	-0.8		1	0.3	0.8	0.7	1.3		-0.8	-1.2	1	-0.2	0.3		1.6	1	1	0.6	0.8
15	0.8	0.7	-0.6	-1.2	-1.7		0.7	0.2	0.7	1.2	1.2		0.3	-0.1	1.5	-0.1	0.5		1.3	1.4	0.9	0.8	0.6
17	2.1	1.6	0.3	0.8	-2.6		1.2	0.7	1.1	0.2	0.2		0.5	0	1.1	-0.2	0.6		1.3	1.2	1	0.6	0.3
18	2.9	1.7	0.3	2.1	-2.1		1.2	0.5	2.2	0.9	0.9		0.6	0.5	2	0	0.5		1.7	0.5	1.7	1	0.8
19	2.5	1	0.3	2	-2.1		1.7	0.7	1.8	1	0.1		-0.8	-0.5	1.5	-0.1	0.3		1.4	0.2	1.4	1.2	0.7
20	2.7	1.1	0.3	2.3	-0.7		1.4	0.6	1.4	0.8	-0.9		-0.6	-1.4	1.7	-0.1	0.2		1.4	0.6	1.8	1.4	0.5

## Sheet: Fig.3F-G
TSI (cm²)
Days	PBS					Wortmannin					Birinapant					CD13-AFR					Wm + CD13-AFR					Bir + CD13-AFR
10	0.39	0.42	0.3	0.3	0.33	0.4225	0.22	0.14	0.49		0.39	0.385	0.36	0.2475		0.3025	0.3575	0.455	0.33	0.33	0.4225	0.42	0.33	0.225	0.3025	0.36	0.33	0.25	0.275	0.455
11	0.525	0.56	0.45	0.455	0.525	0.5625	0.2475	0.225	0.525		0.4875	0.455	0.455	0.3		0.4225	0.455	0.595	0.455	0.39	0.42	0.4875	0.3575	0.33	0.3025	0.3575	0.42	0.2475	0.15	0.105
12	0.6	0.765	0.4875	0.5625	0.5625	0.68	0.2475	0.3	0.64		0.68	0.64	0.4875	0.39		0.4225	0.455	0.765	0.39	0.39	0.14	0.42	0.33	0.25	0.18	0.27	0.4225	0.12	0.09	0
13	0.72	0.765	0.6	0.68	0.6375	0.6	0.27	0.3575	0.64		0.68	0.68	0.525	0.33		0.33	0.56	0.765	0.39	0.525	0.08	0.06	0.33	0.225	0	0.12	0	0.09	0	0
14	1.045	0.9975	0.765	0.85	0.8075	0.68	0.385	0.3575	0.68		0.855	0.765	0.72	0.455		0.3025	0.68	0.81	0.39	0.6	0	0.04	0.14	0	0	0	0	0	0	0
15	1.15	1.26	0.9	1.1	0.9	0.81	0.4875	0.455	0.8075		0.9975	0.95	0.8075	0.455		0.42	0.855	1.05	0.36	0.81	0	0.06	0.1125	0	0	0	0	0	0	0
17	1.61	1.56	1.1	1.495	1.32	1.3225	0.84	0.6375	1.05		1.38	1.3125	1.15	0.72		0.6375	1.1	1.4375	0.5625	0.765	0	0.07	0.35	0	0.06	0	0	0	0	0
19	2.31	2.025	1.495	2.08	1.8125	1.75	1.3125	1	1.38		1.5625	1.8125	1.5525	0.9975		1.0925	1.755	2.325	0.9025	1.045	0.135	0.15	0.45	0	0.18	0	0	0	0	0
Day 17
PBS	CD13-AFR	Wortmannin	Wm + CD13-AFR	Birinapant	Bir + CD13-AFR
1.61	0.6375	1.3225	0	1.38	0
1.56	1.1	0.84	0.07	1.3125	0
1.1	1.4375	0.6375	0.35	1.15	0
1.495	0.5625	1.05	0	0.72	0
1.32	0.765		0.06		0
