# Supplementary material for: Safe eradication of large established tumors using neovasculature‐targeted tumor necrosis factor‐based therapies
Source: EMBO Mol Med. 2020 Jan 8;12(2):e11223. doi: 10.15252/emmm.201911223 (PMC7709889; doi:10.15252/emmm.201911223)
Supplement: Supplementary file 8 — Source Data for Figure 4 [file EMMM-12-e11223-s006.xlsx]

## Sheet: Fig.4B-C
TSI (mm²)
Days	PBS					CD13-AFR					CAR T: PBS					CAR T: CD13-AFR
12	22.44	33	16.8	36.57	33.28	36.6	32.94	34.5	38.86	29.68	30.08	34.1	26.22	30.68	24.48	30.87	33.28	31.5	34.22	14.44
13	20.58	27.47	18	26.66	31.96	44.88	43.5	35	32.33	39.6	37.26	28.05	29	25.2	29.76	24	21.93	28.91	19.2	12.24
14	23.85	30.15	19.76	41.44	30.36	37.62	31.8	41.04	47.45	35.75	40.88	25.38	32.4	32.83	24.75	17.6	21.84	27.54	20.21	11.22
17	37.82	52.2	25.52	64.86	53.55	55.89	45.99	61.38	65.8	59.64	50.22	34.77	53.46	55.68	39.04	20.68	26.22	33.66	28.91	17.39
19	35.1	51.87	24.78	66.74	61.38	71.38	56.25	79.04	87.36	65.25	59.85	46.9	54.51	60.72	48	26.46	26.4	28.56	30.78	22.56
20	34.1	74.88	37.8	75.24	66.24	74.62	56.95	79.52	89.25	84.64	54.6	37.2	62.4	65.36	57.4	23.97	24.3	21.12	25.85	20.64
25	71.38	110.39	45.03	111.87	127.26	112.11	101.52	133.48	130.38	114.84	61.6	15.58	77.19	92.65	100.44	17.22	10.56	17.6	28.67	34.72
26	79.17	107.01	52.93	121.52	123.48	117.66	112.7	141	131.61	141.52	58.8	18.86	81.48	93.96	101.76	21.07	8.96	20.91	32.13	37.2
28	84	126.35	49.8	143.64	151.2	139.2	113.22	139.59	132.5	149.94	52.8	9.92	97.92	112.86	117.66	18.06	7.83	17.15	37.62	30.68
31	97.97	146.88	66.74	147.66	117.3	123.05	127.53	170.13	145.92	161.84	61.74	0	122.22	119.79	133.38	24.99	6.76	17.55	41.54	37.17
34											71.02	0	120.52	125.73	91.3	35.84	0	20.8	45.43	40.92
39											57.23	0	171.76	172.84	109.76	35.28	0	14.82	75.84	70.31

## Sheet: Fig.4E-F
TSI (cm²)
Days	PBS						CD13-AFR						CD8-AFN						CD13-AFR + CD8-AFN
10	0.56	0.525	0.455	0.76	0.4875	0.56	0.49	0.6375	0.6375	0.4225	0.6	0.6	0.5625	0.6	0.56	0.3025	0.8	0.595	0.56	0.42	0.3	0.675	0.68	0.5625
11	0.675	0.64	0.6	0.8	0.6375	0.68	0.6	0.765	0.68	0.455	0.6	0.6	0.6375	0.85	0.595	0.455	0.85	0.63	0.675	0.455	0.33	0.63	0.64	0.6
12	0.81	0.7225	0.675	0.84	0.765	0.8075	0.56	0.8075	0.765	0.33	0.64	0.6375	0.76	0.9	0.675	0.5625	0.85	0.7125	0.6	0.455	0.3575	0.75	0.6	0.525
13	0.945	0.855	0.8	0.935	0.8075		0.6	0.9025	0.525	0.33	0.68	0.81	0.855	1.1	0.9	0.6	0.9975	0.85	0.26	0.4875	0.33	0.675	0.3	0.455
14	1.155	1.05	0.9975	1.235	1		0.68	0.9975	0.455	0.33	0.765	0.855	1.05	1.155	0.95	0.72	0.9975	0.945	0.26	0.4875	0.3	0.595	0.08	0.39
15	1.43	1.1025	1.15	1.33	1.05		0.68	1.155	0.49	0.3025	0.95	0.95	1.2075	1.26	1.05	0.72	1.2075	1.045	0.24	0.455	0.225	0.52	0	0.36
17	1.875	1.495	1.495	1.76	1.495		0.9	1.5	0.68	0.39	1.15	1.21	1.4375	1.495	1.485	0.9975	1.56	1.56	0.2	0.4875	0.18	0.4875	0	0.455
18	2.0925	1.6875	1.6875	1.98	1.5525		1.045	1.69	0.765	0.49	1.32	1.3225	1.5525	1.82	1.62	1.1	1.62	1.75	0.1	0.455	0.18	0.52	0	0.42
19	2.465	1.9575	2.03	2.43	1.8125		1.32	2.175	0.95	0.64	1.495	1.625	1.75	2.025	1.9575	1.15	1.8125	1.95	0.1	0.4875	0	0.4875	0	0.36
20							1.4375	2.175	1.1025	0.7225	1.6875	1.6875	1.885	2.025	2.1	1.3125	2.025	2.0925	0.0875	0.455	0	0	0	0.36
21							1.755	2.32	1.21	0.9025	1.82	1.89	2.025	2.32	2.24	1.43	2.0925	2.31	0.1	0	0	0	0	0.455
24							2.805	3.7	2.03	1.625	2.805	2.975				1.8125			0.12	0	0	0	0.1	0.95
Body weight change (g)
Days	PBS						CD13-AFR						CD8-AFN						CD13-AFR + CD8-AFN
10	0	0	0	0	0	0	0	0	0	0	0	0	0	0	0	0	0	0	0	0	0	0	0	0
11	0.9	0.4	0	0	0.7	0.4	-1.8	-1	-2.2	-0.7	-1.3	-2.2	0.1	-0.2	-0.8	0.3	0	-0.3	-1.7	-2.2	-2.1	-1.7	-1.3	-1.5
12	0.6	0.6	0.1	0.7	0.9	0	-3.5	-1.7	-2.5	-1.8	-1	-1.5	1.1	-0.2	-1.1	-1.1	0	-2.1	-1.8	-1.8	-1.8	-1.2	-2.5	-1.1
13	1.6	1.3	0.8	0.6	1.1		-2.9	-0.6	-4.1	-1.1	-0.3	-0.1	0.7	-0.6	-0.9	-1.3	-0.2	-2	-1.3	-0.8	-0.9	-0.6	-2.1	-1.2
14	1.7	1.2	0.8	-0.2	0.4		-2	-0.3	-5.5	-1.2	-0.1	0.2	1	-1.1	-0.5	-0.9	-0.6	-1.9	-1.2	-0.7	-0.9	-0.3	-2.4	-1.5
15	2.2	0.9	1.4	-0.1	0.2		-1.4	-0.4	-5.8	-1.3	0.2	0.6	1	-0.8	-0.7	-0.7	-0.8	-1.3	-1.8	-0.6	-1.5	-1.1	-2.9	-1.8
17	3.4	1.8	1.2	0.2	-0.5		-1.9	0	-4.8	-0.8	0	0.6	1.9	1	-0.9	0.1	0.4	0.3	-1.1	0	-1.1	-0.7	-2.2	-1
18	4.1	2	1.6	0.9	0.4		-1.4	0.4	-4.7	0.4	-0.4	1.3	2.2	0.9	-1.2	0.6	1.2	0.8	-1	0.1	-0.5	-0.4	-1.6	-0.5
19	4.5	1.8	1.9	1.4	0.4		-1.9	-0.2	-4.4	-0.2	0	0.7	2.1	1.1	-0.3	0.9	0.5	1	-0.2	-0.1	-0.1	-0.7	-1.3	-0.6
20							-1.1	0.9	-3.8	-1.5	-0.5	1.4	2.4	1.7	0.4	1	1.7	1.3	0	0.2	-0.1	-1.1	-0.6	0.1
21							-1	0.8	-3.6	0.8	-0.1	1.6	2.1	1.7	0.3	0.5	1.4	0.5	-0.3	-0.5	0.3	-0.4	-1.1	-0.2
24
Day 19
PBS	CD8-AFN	CD13-AFR	CD13-AFR + CD8-AFN
2.465	1.75	1.32	0.1
1.9575	2.025	2.175	0.4875
2.03	1.9575	0.95	0
2.43	1.15	0.64	0.4875
1.8125	1.8125	1.495	0
	1.95	1.625	0.36
