# Supplementary material for: Safe eradication of large established tumors using neovasculature‐targeted tumor necrosis factor‐based therapies
Source: EMBO Mol Med. 2020 Jan 8;12(2):e11223. doi: 10.15252/emmm.201911223 (PMC7709889; doi:10.15252/emmm.201911223)
Supplement: Supplementary file 9 — Source Data for Figure 5 [file EMMM-12-e11223-s007.xlsx]

## Sheet: Fig.5A-B
TSI (cm²)
C57BL/6 wt
Days	PBS							hTNF							hTNF + IFN-g							mTNF
10	0.3	0.525	0.63	0.36	0.48	0.72		0.35	0.6	0.35	0.42	0.455	0.85		0.45	0.325	0.56	0.72	0.56	0.525	0.385	0.55	0.72	0.4	0.66	0.7	0.55	0.6375
11	0.325	0.72	0.76	0.4225	0.5525	0.9		0.375	0.6	0.48	0.455	0.56	0.85		0.385	0.42	0.6	0.56	0.6375	0.68	0.3575	0.5	0.85	0.45	0.7	0.65	0.5	0.765
12	0.385	0.85	0.945	0.4875	0.6375	1.05		0.375	0.56	0.375	0.42	0.595	0.85		0.33	0.39	0.56	0.45	0.56	0.56	0.325	0.45	0.8	0.4	0.6	0.5	0.45	0.6
13	0.48	0.945	1.045	0.72	0.76	1.26		0.35	0.6	0.44	0.4875	0.675	0.8075		0.3	0.275	0.4875	0.42	0.525	0.39	0.275	0.4	0.56	0.39	0.39	0.25	0.4	0
14	0.585	1.05	1.155	0.945	0.9	1.375		0.315	0.525	0.48	0.56	0.675	0.8075		0.2475	0.225	0.455	0.39	0.385	0.275	0.225	0.36	0.42	0.39	0.2	0.2	0.2	0
15	0.665	1.32	1.32	1.14	1.2	1.495		0.35	0.56	0.52	0.675	0.7125	0.76		0.225	0.16	0.455	0.275	0.35	0.16	0.18	0.12	0.42	0.39	0.09	0.2	0.12	0
16	0.75	1.5	1.4375	1.43	1.485	1.82		0.35	0.72	0.595	0.76	0.72	0.6375		0.16	0	0.455	0.25	0.24	0	0.16	0	0.45	0.275	0	0.2	0	0
17	0.88		1.62	1.82	1.95	2.4		0.42	0.8	0.72	0.9	0.72	0.72		0	0	0.39	0.2	0.16	0	0	0	0.36	0.2	0	0.2	0	0
18	0.99		1.75	1.95	2.55	2.72		0.42	0.99	0.675	1.05	0.76	0.8075		0	0	0.3575	0	0	0	0	0	0.36	0.2	0	0	0	0
19	1.235		1.95	2.38	2.79	3.145		0.4875	1.0925	0.7125	1.265	0.76	1.05		0	0	0.18	0	0	0	0	0	0.36	0	0	0	0	0
20	1.54		2.38	2.8	3.23	3.6		0.56	1.2	0.7125	1.5	0.8075	1.2075		0	0	0.16	0	0	0	0	0	0.42	0	0	0	0	0
22	1.95			3.145		4.18		0.76	1.485	0.99	1.82	1.1	1.43		0.16	0.16	0.2	0.16		0	0	0	0.42	0	0	0	0	0
24								1.2	2.08	1.68	2.24	1.6875	2.24		0.3	0.3	0.385	0.3		0	0.09	0.2	0.48		0	0	0	0
Flk1 dnIFNgR1 tg/tg
Days	PBS							hTNF							hTNF + IFN-g							mTNF
10	0.5727	1.1495	0.4092	0.4125	0.5676	0.9512	1.26	0.795	0.8175	0.6935	0.5822	0.6622	0.7332		0.84	0.6603	0.5396	0.5396	0.5986	0.9984	0.7225	0.6396	0.73	0.7622	0.5658	0.8614	0.8658	0.63
11	0.6952	1.3407	0.5928	0.6768	0.7254	1.15	1.5985	0.981	0.8892	0.8446	0.7912	0.8148	0.8858		1.056	0.7227	0.7056	0.7056	0.7216	1.0815	0.9328	0.648	0.752	0.7739	0.532	0.8165	0.7384	0.6205
12	1.081	1.5873	0.774	0.8295	1.0212	1.3563	2.0436	1.1834	0.8214	1.0875	0.6468	0.7304	0.9222		1.003	0.7938	0.6885	0.6885	0.782	1.0494	1.188	0.2275	0.09	0.18	0.2	0.5775	0.561	0.4599
13	1.5892	1.806	1.159	0.9922	1.0246	1.414	2.1014	1.1904	0.996	1.1036	0.779	0.8633	1.0058		1.2804	0.7238	0.6636	0.6636	0.8722	1.071	1.16	0.18	0	0.174	0	0.676	0.816	0.16
14	1.9019	2.2057	1.1875	0.9408	1.375	1.4746	2.312	1.1286	1.0416	1.3662	0.8448	0.8536	1.0379		1.3158	0.9477	0.684	0.684	0.8536	1.089	0.728	0.18	0	0.18	0	0.847	0.48	0
15	2.0413	2.5438	1.725	1.3736	1.4256	1.727	2.4957	1.391	1.2384	1.3167	0.882	0.817	1.0355		1.3545	0.6555	0.8463	0.8463	0.9048	1.2305	1	0.09	0	0.2346	0	0.7605	0.36	0
16	2.3004	2.975	1.5618	1.6385	1.61	1.863	2.775	1.6872	1.3056	1.6428	0.9579	0.8549	0.884		1.3965	0.6789	0.7722	0.7722	1.1252	1.2051	0.9048	0.09	0	0.3311	0	0.976	0.36	0
17	2.5431	3.3293	1.7082	1.9328	1.8056	2.0832	3.088	1.6872	1.624	1.884	1.127	1.2566	1.3		1.6756	0.7035	0.8925	0.8925	1.1948	1.2826	1.404	0.16	0	0.4225	0		0.36	0
18	2.9392	3.4475	1.96	1.9737	2.1735	2.2914	2.9388	1.953	1.5244	2.0125	1.4375	1.2051	1.4796		1.8018	1.0148	0.9737	0.9737	1.3054	1.449	1.537	0.36	0	0.455	0.09		0.36	0
19	3.1062	3.627		2.0212	2.5456	2.4882	3.0528	2.21	1.9118	2.3769	1.521	1.5	1.5444		2.0305	1	0.9975	1	1.4	1.5	1.6	0.36	0	0.49	0.09		0.25	0
22								2.6775	2.7489	3.0955	2.112	2.6752	2.923		2.2278	1.045				1.6385	2.38	0.68	0	0.855	0.21		0	0
24															3.072	1.7255				2.21	3.04	1.05	0.04	1.05	0.36		0.08	0

## Sheet: Fig.5C
IL-8 in supernatant (ng/ml)
20ng/ml
Y87F -	AFR -	WT -	Y87F +	AFR +	WT +
1.03313	6.36568	11.0553	1.58291	10.1138	22.5762
1.10579	5.54169	12.5845	1.33998	10.236	25.1527
0.877788	4.7054	9.42289	1.76284	10.9831	22.9266
0.8ng/ml
Y87F -	AFR -	WT -	Y87F +	AFR +	WT +
0.463207	3.45752	6.92509	0.531397	5.8864	14.2335
0.374546	2.96863	8.31516	0.426443	6.94282	14.841
0.404653	2.77309	5.74333	0.342091	5.24727	13.3534

## Sheet: Fig.5E
Luminescence counts/s
B16Bl6
ng/ml	mIFN-g			BcII10 VHH-mIFN-g_del8			mCD20 VHH-mIFN-g_del8			Ctrl
8000				131227	128600	128907	85973	87253	85960	321000	341413	352373
2000				176493	178880	180493	141347	157707	147040	365960	408333	343147
500	64520	65960	65960	295200	262173	284573	263920	234920	268360	375627	380973	379893
125	70733	66600	66720	378773	396773	383627	373533	366947	390733	339360	363880	342120
31.25	83947	68360	69613	389320	383707	354440	371507	395973	356453	351840	364707	344693
7.8125	86573	81600	87253	409920	371373	369827	364200	367693	402893	344733	352440	342253
1.95312	115253	110133	99747	372147	373027	383347	389720	351173	383013	336560	347667	347867
0.488281	182000	187533	176653	371773	390080	343173	352187	375933	365707	368827	314067	319880
0.12207	321720	356587	317160
0.0305176	372467	376787	387200
B16Bl6-mCD20
ng/ml	mIFN-g			BcII10 VHH-mIFN-g_del8			mCD20 VHH-mIFN-g_del8			Ctrl
8000				101000	121827	112707	37800	43613	37693	473360	475613	505213
2000				193013	180880	200693	44427	40867	40693	496347	503027	468213
500	44840	50947	50347	351200	328040	373813	45627	49360	45693	487680	499267	512720
125	51600	50373	62467	481960	484480	489853	38880	39867	38040	509347	493467	510453
31.25	63760	57867	67293	535173	534920	517347	43533	53933	35880	521147	524333	536040
7.8125	49107	73280	78280	535533	546840	560880	52333	50320	44920	508133	495747	507173
1.95312	94733	93640	89320	522760	528933	520413	50480	48640	50333	470987	482467	492227
0.488281	200480	196680	220733	525293	534840	530880	84373	85387	67187	460293	471747	468293
0.12207	403653	393627	387600
0.0305176	471267	484107	482133
