# Supplementary material for: Safe eradication of large established tumors using neovasculature‐targeted tumor necrosis factor‐based therapies
Source: EMBO Mol Med. 2020 Jan 8;12(2):e11223. doi: 10.15252/emmm.201911223 (PMC7709889; doi:10.15252/emmm.201911223)
Supplement: Supplementary file 10 — Source Data for Figure 6 [file EMMM-12-e11223-s008.zip]

Archive with 19 entries (17 files):
- Fig6/
- Fig6/Data_Fig.6.xlsx
- Fig6/Fig.6C/
- Fig6/Fig.6C/combo_4u_20x_.tif
- Fig6/Fig.6C/combo_5u_20x_C001.tif
- Fig6/Fig.6C/combo_5u_20x_C002.tif
- Fig6/Fig.6C/combo_5u_20x_C003.tif
- Fig6/Fig.6C/combo_5u_20x_.tif
- Fig6/Fig.6C/combo_3u_20x_.tif
- Fig6/Fig.6C/combo_4u_20x_C001.tif
- Fig6/Fig.6C/combo_4u_20x_C003.tif
- Fig6/Fig.6C/combo_4u_20x_C002.tif
- Fig6/Fig.6C/combo_3u_20x_C002.tif
- Fig6/Fig.6C/ctrl_20x_C001.tif
- Fig6/Fig.6C/combo_3u_20x_C003.tif
- Fig6/Fig.6C/combo_3u_20x_C001.tif
- Fig6/Fig.6C/ctrl_20x_C002.tif
- Fig6/Fig.6C/ctrl_20x_C003.tif
- Fig6/Fig.6C/ctrl_20x_.tif
