# Supplementary material for: Safe eradication of large established tumors using neovasculature‐targeted tumor necrosis factor‐based therapies
Source: EMBO Mol Med. 2020 Jan 8;12(2):e11223. doi: 10.15252/emmm.201911223 (PMC7709889; doi:10.15252/emmm.201911223)
Supplement: Supplementary file 10 — Source Data for Figure 6 [file EMMM-12-e11223-s008.zip › Fig6/Data_Fig.6.xlsx]

## Sheet: Fig.6A
TSI (cm²)
Days	PBS						CD13-AFR (10µg)						CD13-AFN-II (4.72µg)						CD13-AFR + CD13-AFN-II
10	0.56	0.525	0.455	0.76	0.4875	0.56	0.56	0.525	0.4225	0.5625	0.68		0.6	0.8075	0.455	0.4875	0.56		0.76	0.56	0.33	0.455	0.525
11	0.675	0.64	0.6	0.8	0.6375	0.68	0.72	0.64	0.64	0.765	0.76		0.765	0.855	0.455	0.6	0.72		0.9	0.68	0.49	0.5625	0.64
12	0.81	0.7225	0.675	0.84	0.765	0.8075	0.855	0.6	0.68	0.7225	0.8075		0.855	0.95	0.455	0.675	0.8		0.85	0.42	0.525	0.5625	0.525
13	0.945	0.855	0.8	0.935	0.8075		0.855	0.68	0.855	0.765	0.9		0.95	1.05	0.6	0.76	0.9975		0.8075	0.15	0.39	0.455	0.455
14	1.155	1.05	0.9975	1.235	1		0.9975	0.855	1.05	1.05	0.9975		1.155	1.155	0.64	0.945	0.9975		0.8075	0	0	0	0.39
15	1.43	1.1025	1.15	1.33	1.05		1.2075	0.9975	1.2075	1.21	1.05		1.265	1.15	0.6	0.935	1.05		0.8925	0	0	0	0
17	1.875	1.495	1.495	1.76	1.495		1.56	1.2075	1.495	1.625	1.44		1.26	1.0925	0.765	1.1875	1.265		0	0	0	0	0
18	2.0925	1.6875	1.6875	1.98	1.5525		1.885	1.495	1.75	1.885	1.5		1.375	1.14	0.855	1.25	1.375		0	0	0	0	0
19	2.465	1.9575	2.03	2.43	1.8125
20							2.475	1.74	2.24	2.31	1.56		1.4	1.3	1.05	1.54	1.89		0	0	0	0	0
21								1.95					2.015	1.725	1.155	1.875	2.025		0	0	0	0	0
24															1.6875				0	0	0.16	0.24	0
Body weight change (g)
Days	PBS						CD13-AFR (10µg)						CD13-AFN-II (4.72µg)						CD13-AFR + CD13-AFN-II
10	0	0	0	0	0	0	0	0	0	0	0		0	0	0	0	0		0	0	0	0	0
11	0.9	0.4	0	0	0.7	0.4	0.5	-1.6	-0.5	0.9	-0.6		-0.1	0.2	0.3	-0.1	0.6		0.4	-0.4	0.3	1	0
12	0.6	0.6	0.1	0.7	0.9	0	1.4	-2.5	-0.1	0.3	-1.1		-0.3	-0.3	0.3	-0.3	0.4		1	-1	0.4	0.7	0.3
13	1.6	1.3	0.8	0.6	1.1		1.8	-2	0.7	0.4	0.2		0.6	0.3	1.1	0	1.4		2.1	-1.3	1.4	1.3	0.2
14	1.7	1.2	0.8	-0.2	0.4		1.9	-1.2	1.2	0.5	-0.3		0.5	0.4	1.2	0.4	0.6		1.9	-2.1	0.9	0.6	0.3
15	2.2	0.9	1.4	-0.1	0.2		2	-0.7	1.1	1.2	-0.2		0.6	-1	0.8	0.2	1.1		1.3	-2.1	0.4	-0.3	-0.5
17	3.4	1.8	1.2	0.2	-0.5		1.8	-1	1.2	2.1	-0.1		-1.5	-3.5	0.6	0.7	0.9		-0.5	-1.6	0.2	0	-1.2
18	4.1	2	1.6	0.9	0.4		1.8	-1.4	0.4	2.3	-2.3		-1.9	-3.1	0.8	0.9	1.4		0.3	-1.4	0.9	0.8	-0.7
Rectal temperature (°C)
Days	PBS						CD13-AFR (10µg)						CD13-AFN-II (4.72µg)						CD13-AFR + CD13-AFN-II
10	37	37.7	37.8	37.9	38.2	37.6	37.8	37.6	36.8	37.8	37.7		37.8	37.7	38	37.8	37.3		37.4	37.9	37.8	37.7	38.1
11	37	37.8	38	37.7	37.3	38	37.3	37.4	37.7	38.3	37.9		34.9	37.6	37.8	37.3	38.1		37.4	37.6	37.3	36.3	38.2
12	37.7	37.4	37.3	37.4	38.2	36.4	37	36	37.4	37.6	37.7		36.7	36.9	37	36.7	37.5		36.2	36.5	36.7	36.7	37.9
13	36.7	37	37.3	37.6	37.6		37.7	36.8	37.6	37	37.2		37.3	36.5	37.8	37.2	37.4		37.4	37.6	37.2	37.2	38
14	36.8	36.3	37	36.8	36.7		36.9	36.4	37.6	37.2	36.7		36.2	36.5	38.2	36.7	36.9		36.3	36.5	36.7	36.2	37.8
15	37.2	36.4	36.8	37.9	37		37	33.8	37.4	37.4	37.5		37.6	37.5	37.2	36.8	36.4		36.4	36.6	36.8	36.6	37.5
17	37	36.8	38.2	37.2	37.3		37.2	37.2	37.5	37.5	36.6		37	36.8	37.5	36.7	36.6		36.7	36.1	36.7	36.5	37.8
18	37	37	36.9	37.6	36.9		36.5	36.9	37.9	38.1	37		37	37	38.1	36.7	36.4		37.3	37	36.7	37.1	37.3

## Sheet: Fig.6B
TSI (mm²)
Days	PBS					CD13-AFR					CD13-AFN-II					CD13-AFR + CD13-AFN-II
19	17.6	12.3	11.55	15.48	28.5	12.24	12.96	20.7	14.04	40.95	18.48	12.58	10.23	33.04	23.92	9.92	11.52	22.56	24.01	14.43
20	16.8	16.65	12.95	19.68	44.85	10.88	10.56	21.15	15.2	31.86	25.5	10.89	11.1	42.7	39.9	9.92	10.23	23.04	31.32	15.2
21	24.48	18.8	16	25.48	66.3	12.24	10.85	28.56	14.04	38.44	28.62	11.9	9.28	43.92	41.48	7.25	0	14.8	25.5	18.48
22	28.6	19.27	14.44	23.4	84.64	12.95	7.56	36.4	13.32	47.45	18.45	10.56	5.75	45.26	34.56	0	0	12.4	13.32	8.41
24	45.56	30.16	19.35	37.17	95.88	18.9	10.56	56.24	22	63.91	26.52	11.2	9.3	57.75	42.21	0	0	0	0	0
27	48.18	28.67	28.42	44.8	132.24	27.56	10.88	57.75	26.32	94.76	16	8.99	0	47.6	37.17	0	0	0	0	0
28	54.6	42.92	31.2	39.69	128.62	42.6	7.75	54.27	48.75	93.84	7.54	0	0	31.5	25.44	0	0	0	0	0
30	76.36	60.84	37.76	56.21	171.61	70.68	9.9	88.2	63.51	135.72	8.96	0	0	51.12	51.8	0	0	0	0	0
32	79.21	72.54	61.74	47.6	147.62	88.2	20.68	93.09	74.26	189.8	7.83	0	0	54.94	49.5	0	0	0	0	0
33	82.56	66.75	49.5	54.76	185.44	82.17	28.05	101.79	75.6	143.96	12.95	0	0	67.5	46.62	0	0	0	0	0
35	89.3	83.66	67.16	67.15		97.65	29.12	131.84	80.84	154.94	13.2	0	0	81.18	53.82	0	0	0	0	0
38	145.14	111.55	117.8	77.08		156.94	68.06	221.88	104.94	204.45	14.43	7.83	0	126.69	112.8	0	0	0	0	0
45	226.48	182.16	173.03	115.56		227.7	101.92	293.28		347.26	32.13	20.64	6.21	201.93	168.19	10.88	0	0	0	0
Body weight change (g)
Days	PBS					CD13-AFR					CD13-AFN-II					CD13-AFR + CD13-AFN-II
19	30.1	26.8	24.7	28.1	33.9	31.2	25.4	26.6	33.6	32.6	27.2	28.4	25.2	33.2	34.7	28.9	26.7	33.6	32.9	31.7
20	29.8	27.1	25.6	28.3	30.9	30.5	25.5	26.6	32.6	33.2	27.5	28.1	25.7	32.7	33.8	29	28.7	34.5	34	31.3
21	29.9	27.7	25.7	28.5	32.4	30.1	25.4	26.7	32.8	33.1	27.3	28.1	26	32.5	34.1	29.5	29.1	35.4	35.5	30.8
22	31	27.3	25.9	30.8	32.5	31.6	27.1	27.2	34.9	34.3	28.8	29.6	27.1	34.1	36.6	31.5	31.6	36	35.9	33
24	30.3	27.8	26	27.9	31.8	31.1	26.7	27	32.4	33.5	27.5	29.3	26.5	33.6	35.3	30.3	31.2	36.6	35.6	32.9
27	29.9	27.3	25.4	29.7	32.1	31.6	26.5	26.3	32.7	34.1	28.9	29.2	26.3	33.7	35.9	27.9	27.3	33.4	33.3	32.4
28	29	26.9	24.9	28.2	30.3	30.1	25.6	26.3	31.7	32.9	28.5	28.5	25.7	33.1	33.7	28.3	27.1	32.6	32.5	31.4
30	29.6	27.6	24.8	28.6	31.6	30.7	26.9	26.9	31.1	33.6	27.8	28.9	25.9	32.7	34.6	29.2	27.3	32.7	32	30.1
32	29.6	28.2	24.8	28.2	32.6	30.3	26.1	25.9	30.3	30.2	27.1	28.5	25.5	32.4	33.8	27.6	26.4	31.3	31	29.5
Rectal temperature (°C)
Days	PBS					CD13-AFR					CD13-AFN-II					CD13-AFR + CD13-AFN-II
19	36.3	36.9	36.8	36.4	37.5	37.3	36.4	37.7	36.9	38.2	36.8	37.4	37.3	37.4	37.1	37.7	36.6	36.4	36.7	37.5
20	36.5	35.1	36.4	34	36.3	36.5	36.6	37.2	34.4	34.2	35.8	36.7	35.7	35.6	36.1	36.9	37	34.6	36.5	35.9
21	35.5	36.8	35.7	34.4	35.1	35.1	33.9	36.8	34.5	35.6	36.4	35.2	35.1	35.6	36.2	36.4	36.4	35	34.5	35.6
22	38.5	38.2	38.9	37.2	38.7	38.4	38.1	39	37.6	39.6	37.7	38.5	38.9	38.2	38.7	37.2	38.3	36.4	36.7	36.1
24	37	36.7	35.8	35.4	35.9	37.5	36.8	35.4	36.8	35.5	37.5	37.3	36	36.7	35	36	36.2	34.5	35.3	35.8
27	36.3	35.3	36	37.1	37.7	38.1	36.4	36.5	37	37.6	37.3	36.6	35.9	38.1	37.8	37.1	38.3	36.6	37.5	37.6
28	36.2	36.5	35.7	33.7	35.5	36.6	36.6	36.3	34.3	35.8	37.7	36.3	35.3	36.3	35.8	34.8	36.6	34.8	35	36.5
30	38	38.7	38.1	36.8	37.3	36.8	37.5	37.5	37.3	37.4	37.7	38.2	37.2	37.8	37.3	38.5	38.4	36.9	37.2	37.2
32	35.9	36.4	37.6	34.5	35.8	36.7	35.7	37.2	34.9	36.2	37.2	36.4	36.8	36.3	36	36.6	37.4	33.7	35.6	36.1
